# Supplementary material for: Single-cell RNA sequencing reveals common and unique gene expression profiles in primary CD4+ T cells latently infected with HIV under different conditions
Source: Front Cell Infect Microbiol. 2023 Dec 12;13:1286168. doi: 10.3389/fcimb.2023.1286168 (PMC10754520; doi:10.3389/fcimb.2023.1286168)
Supplement: Supplementary file 2 [file Table_1.xlsx]

## Sheet: Cover_sheet
Supplementary Table 1. Model of latent HIV infection established in activated cells that are allowed to return to quiescence: genes expressed differentially between cells with low levels of HIV RNA and HIV-negative cells.
All genes with nominal p<0.05 are listed in this table, though only genes with p<0.05 following adjustment for multiple testing were used for biomarker comparisons.
CFSElow = cells that divided many times
CFSEmed = cells that divided a few times
CFSEhigh = non-dividing cells
p_val	nominal p-value
avg_log2FC	average log2-transformed fold change of expression (group 1 / group 2)
pct.1	percentage of cells that express a given gene in group 1 (cells with low levels of HIV RNA)
pct.2	percentage of cells that express a given gene in group 2 (HIV-negative cells)
p_val_adj	p-value adjusted for multiple testing using the Bonferroni method
The genes are sorted based on the p-value adjusted for multiple testing using the Bonferroni method, least to greatest.

## Sheet: Gene_list_CFSElow
Gene	p_val	avg_log2FC	pct.1	pct.2	p_val_adj
FAU	1.75753e-34	-0.436866	0.995	0.991	3.86111e-30
MIF	1.19994e-33	0.681885	0.765	0.446	2.63614e-29
RPS17	3.03106e-33	0.68523	0.848	0.562	6.65895e-29
EEF1A1	3.43868e-30	0.329189	1	0.996	7.55443e-26
RPL37	7.73604e-30	0.366192	0.997	0.989	1.69953e-25
S100A11	1.31745e-28	0.609821	0.909	0.708	2.8943e-24
NME2	3.86585e-26	0.457871	0.414	0.169	8.49288e-22
RPL37A	1.33133e-25	0.384072	0.997	0.978	2.92479e-21
CRIP1	2.06081e-25	0.630337	0.616	0.337	4.5274e-21
TMSB10	9.78078e-25	0.585495	0.997	0.988	2.14874e-20
RBPMS	1.80141e-24	0.31549	0.162	0.035	3.95751e-20
IFITM1	3.60114e-24	0.591118	0.717	0.429	7.91135e-20
RPL39	3.70981e-23	0.309258	1	0.991	8.15008e-19
RPS21	3.73584e-22	-0.447274	0.962	0.949	8.20727e-18
PCLAF	4.73888e-22	0.259295	0.101	0.014	1.04109e-17
IL2RA	6.63664e-22	0.638793	0.22	0.069	1.458e-17
SRSF5	1.67432e-21	-0.630371	0.826	0.879	3.67831e-17
TNFRSF18	6.22433e-21	0.327464	0.131	0.027	1.36742e-16
ACTB	7.74266e-21	0.60521	0.99	0.966	1.70098e-16
NDFIP2	1.06404e-20	0.265602	0.192	0.054	2.33759e-16
SNRPF	1.8834e-19	0.461454	0.682	0.41	4.13765e-15
TOMM5	6.43671e-19	0.34861	0.364	0.16	1.41408e-14
RPL36	8.40046e-19	0.278379	1	0.981	1.8455e-14
MT-ATP8	2.09623e-18	0.35222	0.419	0.196	4.6052e-14
RPS10	3.98069e-18	-0.639002	0.78	0.801	8.74517e-14
SAMSN1	8.10386e-18	0.39288	0.503	0.263	1.78034e-13
POLR2J3.1	3.80077e-17	0.446462	0.846	0.622	8.3499e-13
HNRNPA1	3.9327e-17	0.40407	0.944	0.843	8.63975e-13
ACTG1	4.75463e-17	0.626307	0.927	0.855	1.04455e-12
EIF3L	9.41988e-17	0.416503	0.702	0.44	2.06945e-12
PCNA	3.53775e-16	0.353269	0.245	0.095	7.77207e-12
AC004951.1	8.09277e-16	0.308299	0.364	0.172	1.7779e-11
SMURF2	9.35202e-16	0.512594	0.513	0.312	2.05455e-11
CD4	2.54936e-15	0.317595	0.316	0.142	5.60069e-11
RPSA	3.79708e-15	0.258491	0.995	0.972	8.34179e-11
BTG1	5.66946e-15	-0.40105	0.982	0.97	1.24552e-10
MALAT1	5.90231e-15	-0.259725	1	1	1.29668e-10
RPL22	1.10884e-14	0.270614	0.982	0.953	2.43601e-10
RPL4	2.4519e-14	0.303689	0.975	0.906	5.38658e-10
CCL5	3.26342e-14	-1.24652	0.341	0.507	7.16941e-10
TXNRD1	3.70709e-14	0.398525	0.71	0.461	8.1441e-10
TXN	3.76919e-14	0.523416	0.788	0.627	8.28053e-10
PABPC1	4.56417e-14	0.325448	0.972	0.868	1.0027e-09
TPM4	5.00326e-14	0.398013	0.561	0.332	1.09917e-09
POLR2J2	5.03625e-14	0.278126	0.263	0.114	1.10641e-09
LDLRAD4	5.12022e-14	0.327699	0.321	0.151	1.12486e-09
DUSP4	5.86028e-14	0.256347	0.174	0.061	1.28745e-09
CTSB	6.17662e-14	0.298345	0.447	0.24	1.35694e-09
CAPG	6.35581e-14	0.335441	0.268	0.118	1.39631e-09
BCL11B	7.93045e-14	0.389556	0.735	0.512	1.74224e-09
UQCRQ	1.66858e-13	0.326206	0.571	0.349	3.6657e-09
FLT3LG	1.7859e-13	0.329316	0.462	0.253	3.92345e-09
PTPRC	1.78814e-13	-0.499205	0.902	0.915	3.92837e-09
LIMA1	2.47124e-13	0.313327	0.162	0.057	5.42906e-09
ZNRD1	4.00615e-13	0.27653	0.409	0.216	8.80111e-09
MTRNR2L12	4.51597e-13	-0.967441	0.331	0.472	9.92113e-09
RNF145	5.29067e-13	0.265033	0.417	0.22	1.16231e-08
RPLP0	5.39413e-13	0.265091	0.992	0.966	1.18504e-08
CCR7	8.17526e-13	0.376991	0.54	0.327	1.79602e-08
HMGA1	9.06523e-13	0.302671	0.467	0.265	1.99154e-08
CENPF	1.3917e-12	0.39201	0.164	0.06	3.05743e-08
SEC61G	1.39532e-12	0.345008	0.831	0.609	3.06539e-08
PPIA	1.58414e-12	0.31762	0.939	0.833	3.48021e-08
PIM1	2.35981e-12	0.324954	0.513	0.305	5.18427e-08
HLA-A	2.8545e-12	-0.264548	1	0.995	6.27104e-08
RIPOR2	3.17098e-12	-0.556093	0.654	0.707	6.96632e-08
NAP1L1	5.56435e-12	0.273888	0.917	0.816	1.22243e-07
CDK6	5.82623e-12	0.323865	0.366	0.196	1.27996e-07
SKIL	7.39943e-12	0.44776	0.475	0.299	1.62558e-07
ENO1	1.68859e-11	0.349519	0.75	0.567	3.70966e-07
MTHFD2	1.75395e-11	0.250015	0.283	0.138	3.85325e-07
THEM4	2.03351e-11	0.274304	0.321	0.164	4.46742e-07
WARS	2.10541e-11	0.300309	0.187	0.078	4.62538e-07
COX17	2.15814e-11	0.279075	0.437	0.247	4.74121e-07
SNRPG	2.3789e-11	0.300885	0.725	0.484	5.22621e-07
TUBB	2.39966e-11	0.442357	0.503	0.306	5.2718e-07
DUT	2.40727e-11	0.321832	0.439	0.25	5.28853e-07
MAT2A	2.45413e-11	0.281144	0.513	0.303	5.39147e-07
COTL1	2.60429e-11	0.331294	0.604	0.396	5.72135e-07
AC005332.7	2.62031e-11	0.312252	0.273	0.137	5.75655e-07
RPL31	4.02754e-11	0.252776	0.99	0.928	8.84811e-07
RGCC	4.33777e-11	0.312343	0.351	0.19	9.52966e-07
GBP1	5.45205e-11	0.286821	0.283	0.143	1.19776e-06
BCOR	5.49523e-11	0.327713	0.399	0.229	1.20725e-06
PRDX1	7.06968e-11	0.322121	0.778	0.569	1.55314e-06
LGALS3	8.18876e-11	0.35941	0.184	0.078	1.79899e-06
ITM2B	9.33159e-11	-0.421137	0.864	0.848	2.05006e-06
CTSL	1.16542e-10	0.370804	0.164	0.068	2.56032e-06
RPL17	1.46029e-10	0.263099	0.682	0.45	3.20811e-06
LCP2	1.48731e-10	0.301275	0.652	0.425	3.26746e-06
WDR1	2.31111e-10	0.254384	0.48	0.285	5.07727e-06
BCL9L	2.80104e-10	0.376255	0.619	0.433	6.1536e-06
CLTA	3.25869e-10	0.282115	0.679	0.491	7.15901e-06
PGK1	3.4471e-10	0.302669	0.644	0.431	7.57293e-06
NDFIP1	4.1067e-10	0.312697	0.687	0.467	9.022e-06
RPS26	4.83013e-10	0.256939	0.982	0.904	1.06113e-05
PTGER2	5.38183e-10	0.344601	0.247	0.127	1.18233e-05
HSPE1	7.00015e-10	0.280674	0.621	0.414	1.53786e-05
AGO2	7.04681e-10	0.312189	0.583	0.379	1.54811e-05
KLHL6	8.11938e-10	0.303576	0.407	0.242	1.78375e-05
ISG15	9.56054e-10	-1.22406	0.573	0.62	2.10035e-05
MT1E	1.10994e-09	0.286182	0.235	0.117	2.43843e-05
TGFB1	1.29695e-09	0.257776	0.664	0.446	2.84926e-05
SESN3	1.38809e-09	0.405643	0.46	0.289	3.0495e-05
CIRBP	1.80547e-09	-0.377197	0.763	0.757	3.96644e-05
SKI	2.08737e-09	0.250113	0.351	0.2	4.58573e-05
FTH1	2.64682e-09	0.356361	0.98	0.94	5.8148e-05
TXNIP	3.17762e-09	-0.476105	0.79	0.806	6.9809e-05
ZFP36	3.41254e-09	0.251511	0.447	0.277	7.49702e-05
CREM	4.04303e-09	0.285858	0.192	0.089	8.88213e-05
VIM	5.00526e-09	0.360328	0.934	0.857	0.000109961
JAK1	7.69826e-09	-0.350189	0.841	0.822	0.000169123
H3F3B	1.3542e-08	-0.349117	0.949	0.948	0.000297505
YWHAH	1.51035e-08	0.254368	0.386	0.233	0.000331808
PNISR	2.17344e-08	-0.340601	0.939	0.887	0.000477482
GZMA	3.24521e-08	-1.06907	0.189	0.31	0.000712939
MT-CO3	3.53485e-08	0.395818	1	0.995	0.000776572
MT-ND6	3.7944e-08	0.255033	0.707	0.51	0.000833591
ACTR3	4.02032e-08	0.25651	0.737	0.546	0.000883224
IDS	4.8315e-08	0.276761	0.636	0.451	0.00106143
XIAP	5.66363e-08	0.252348	0.457	0.291	0.00124424
SAMD1	5.90739e-08	0.264312	0.366	0.224	0.00129779
ABRACL	6.10818e-08	0.265832	0.816	0.619	0.00134191
OST4	6.27461e-08	0.273402	0.881	0.757	0.00137847
ETS1	7.28546e-08	-0.371532	0.684	0.692	0.00160054
SRRM2	8.36091e-08	-0.334095	0.894	0.857	0.00183681
SMCHD1	9.91175e-08	-0.52759	0.72	0.723	0.00217751
HIST1H1E	1.2773e-07	-0.537045	0.136	0.247	0.00280611
GAPDH	1.31529e-07	0.474723	0.891	0.821	0.00288956
CDC42	1.38045e-07	-0.346052	0.795	0.773	0.00303272
CD7	1.69804e-07	0.264809	0.611	0.432	0.00373043
SQSTM1	1.76333e-07	0.270587	0.707	0.535	0.00387386
ELK3	1.90611e-07	0.278395	0.346	0.215	0.00418752
GZMK	2.34081e-07	-0.618224	0.043	0.135	0.00514252
LGALS1	2.85421e-07	0.611653	0.432	0.31	0.0062704
RAN	3.21791e-07	0.259637	0.727	0.556	0.00706943
IL7R	4.28422e-07	-0.296681	0.831	0.855	0.00941199
TUBA1B	5.62916e-07	0.483239	0.298	0.179	0.0123667
SLC25A5	6.68914e-07	0.304278	0.654	0.498	0.0146954
STAT1	7.60855e-07	0.358499	0.611	0.451	0.0167152
RARRES3	8.49217e-07	-0.542346	0.482	0.516	0.0186565
SARAF	1.37555e-06	-0.269419	0.937	0.919	0.0302195
ARGLU1	1.50106e-06	-0.355008	0.803	0.77	0.0329768
ATM	3.26076e-06	-0.378411	0.77	0.733	0.0716357
NEAT1	3.59105e-06	-0.283602	0.972	0.957	0.0788917
EIF4A2	5.09875e-06	-0.416089	0.624	0.627	0.112014
IFIT1	5.9305e-06	-0.56857	0.045	0.12	0.130287
LYAR	1.22855e-05	-0.701667	0.374	0.429	0.269901
CDC14A	1.23742e-05	-0.489533	0.275	0.346	0.271848
HOPX	1.52655e-05	-0.594362	0.222	0.313	0.335368
IFIT3	1.54317e-05	-0.740516	0.098	0.179	0.339019
UBC	1.74048e-05	-0.253375	0.924	0.916	0.382365
PLEK	1.87851e-05	-0.39348	0.04	0.109	0.412689
GIMAP1	2.06473e-05	-0.409432	0.475	0.514	0.4536
IFI6	2.32415e-05	-0.767868	0.227	0.299	0.510592
MCUB	2.98676e-05	-0.382732	0.561	0.568	0.656162
MX2	3.31066e-05	-0.502641	0.134	0.211	0.72732
ITGA4	4.32984e-05	-0.50666	0.447	0.471	0.951222
TCP11L2	4.71172e-05	-0.387335	0.169	0.244	1
MPHOSPH8	5.18646e-05	-0.336852	0.578	0.579	1
MAF	5.94655e-05	0.383886	0.179	0.107	1
STMN1	6.33575e-05	0.369845	0.222	0.141	1
CCL4	8.41802e-05	-0.646255	0.058	0.125	1
JAML	9.13408e-05	-0.493477	0.351	0.403	1
KIAA1551	9.57261e-05	-0.335508	0.75	0.711	1
PLCG2	0.000119185	-0.296144	0.104	0.177	1
CDKN2D	0.000144278	-0.357741	0.273	0.343	1
LINC00623	0.00020024	-0.363998	0.172	0.242	1
FCER1G	0.000222918	-0.645005	0.061	0.122	1
KLRB1	0.000254153	-0.998113	0.088	0.153	1
IRF9	0.000257827	-0.544809	0.217	0.272	1
HIST1H1C	0.000273071	-0.4157	0.154	0.222	1
AC245297.3	0.000363412	-0.334139	0.402	0.456	1
DDX60	0.000394188	-0.51744	0.114	0.174	1
IFI44L	0.000438982	-0.915437	0.28	0.327	1
FGD3	0.00048969	-0.348947	0.409	0.441	1
TNFAIP3	0.000497268	-0.438877	0.437	0.472	1
IL32	0.000543184	0.267916	0.924	0.812	1
ODF2L	0.00055552	-0.402895	0.338	0.379	1
SAMD9	0.000557271	-0.453895	0.394	0.434	1
LY6E	0.000566903	-0.574354	0.684	0.652	1
ISG20	0.000571754	-0.370454	0.598	0.589	1
IFI44	0.000660992	-0.486464	0.152	0.213	1
CEBPD	0.000683012	-0.285076	0.053	0.109	1
HEBP2	0.000732135	-0.420105	0.182	0.237	1
FYB1	0.000732849	-0.293218	0.861	0.81	1
EXOG	0.000886364	-0.282889	0.083	0.139	1
HIST1H1D	0.000892918	-0.257489	0.141	0.207	1
NOSIP	0.00101762	-0.358373	0.727	0.674	1
ORMDL1	0.00116724	-0.31178	0.631	0.599	1
CTSW	0.00120313	-0.455312	0.258	0.307	1
GNLY	0.00120684	-1.27186	0.093	0.152	1
NDUFA11	0.00134543	-0.361868	0.285	0.323	1
PNRC1	0.00140134	-0.267784	0.763	0.716	1
BLOC1S1	0.00145782	-0.335685	0.217	0.271	1
TRADD	0.00150254	-0.380065	0.268	0.308	1
TRA2B	0.00178525	-0.340034	0.581	0.557	1
KLRD1	0.00178623	-0.420159	0.073	0.126	1
SAMD3	0.00188325	-0.359389	0.139	0.195	1
XAF1	0.00195947	-0.76807	0.444	0.45	1
C16orf74	0.00210452	-0.278865	0.088	0.141	1
PPP2R5C	0.0021864	-0.250909	0.783	0.73	1
TAF7	0.00224436	-0.307696	0.457	0.47	1
TRDC	0.00229358	-0.43903	0.124	0.185	1
IRF7	0.00233854	-0.432658	0.136	0.186	1
SP100	0.00241424	-0.404523	0.699	0.64	1
TRGC2	0.00241761	-0.272327	0.093	0.15	1
AHNAK	0.00249271	-0.422269	0.462	0.482	1
HP1BP3	0.00258401	-0.258529	0.636	0.635	1
SP110	0.00263608	-0.45825	0.427	0.442	1
KLRG1	0.0026399	-0.29965	0.063	0.11	1
CCNL1	0.00308496	-0.298515	0.667	0.64	1
NBPF19	0.00340848	-0.28741	0.129	0.181	1
HERC5	0.00377685	-0.505802	0.187	0.234	1
OPTN	0.00386914	-0.323626	0.553	0.534	1
LINC01871	0.00431233	-0.4597	0.159	0.207	1
MAML2	0.00431432	-0.34771	0.169	0.215	1
NIN	0.00434506	-0.319498	0.237	0.276	1
HIST1H4C	0.00482003	0.496636	0.472	0.364	1
PSMA2	0.00497718	-0.283253	0.139	0.185	1
GPSM3	0.00567873	-0.269749	0.705	0.647	1
TRANK1	0.00568498	-0.253864	0.194	0.242	1
NDUFB8	0.00583884	-0.349107	0.295	0.325	1
GADD45B	0.00591106	-0.341798	0.154	0.198	1
TC2N	0.00595516	-0.31726	0.52	0.515	1
AC114760.2	0.00598009	-0.255849	0.088	0.134	1
GIMAP2	0.00663099	-0.316796	0.301	0.332	1
OXLD1	0.00690018	-0.262327	0.119	0.163	1
GZMM	0.00743499	-0.379475	0.26	0.29	1
DDX3X	0.00842138	-0.266785	0.77	0.721	1
HNRNPA0	0.00859391	-0.297263	0.311	0.333	1
TPP2	0.00964034	-0.314187	0.424	0.429	1
SNHG7	0.00970194	-0.327851	0.437	0.436	1
CLK1	0.0102096	-0.335107	0.417	0.417	1
CD84	0.0102281	-0.364584	0.154	0.193	1
TMBIM4	0.0109518	-0.335539	0.328	0.352	1
NUCKS1	0.0134734	-0.303498	0.442	0.448	1
ACAP1	0.0139657	-0.255213	0.684	0.646	1
MTERF4	0.0140192	-0.322617	0.505	0.5	1
SAMD9L	0.0156109	-0.48039	0.273	0.294	1
CHMP4A	0.0157071	-0.287918	0.288	0.312	1
HLA-DRB1	0.0162107	-0.5065	0.146	0.189	1
CENPC	0.0169168	-0.288296	0.326	0.346	1
RNASET2	0.0169846	-0.349748	0.455	0.451	1
RABAC1	0.0176522	-0.28809	0.462	0.46	1
CLEC2B	0.0181989	-0.368631	0.379	0.381	1
BIN2	0.0184014	-0.272565	0.551	0.528	1
IFITM2	0.0207139	-0.305518	0.644	0.613	1
SNRK	0.0207883	-0.264681	0.298	0.322	1
MX1	0.0220108	-0.575929	0.351	0.356	1
EVA1B	0.0228432	-0.284023	0.157	0.193	1
AC044849.1	0.0232677	-0.26486	0.068	0.101	1
PBXIP1	0.0236581	-0.295151	0.28	0.306	1
PRPF4B	0.0236738	-0.250337	0.525	0.512	1
DNAJB1	0.0242706	-0.308392	0.306	0.329	1
FAM111A	0.024604	-0.317929	0.22	0.245	1
POLR2J	0.0274719	-0.271842	0.245	0.269	1
RSRC2	0.0275833	-0.309083	0.505	0.472	1
SAT1	0.0284203	-0.358925	0.351	0.356	1
MIS18BP1	0.0326273	-0.314589	0.452	0.448	1
ARRDC3	0.0331395	-0.287862	0.247	0.28	1
MAP3K1	0.0356116	-0.389955	0.412	0.412	1
NDUFC2	0.0356516	-0.311856	0.275	0.286	1
CD46	0.0357684	-0.275486	0.364	0.362	1
CD81	0.0402128	-0.324234	0.551	0.503	1
HCST	0.0436412	-0.339176	0.684	0.638	1
PARP8	0.0438335	-0.335343	0.288	0.303	1
H1FX	0.0480569	-0.389082	0.47	0.463	1

## Sheet: Gene_list_CFSEmed
Gene	p_val	avg_log2FC	pct.1	pct.2	p_val_adj
IFITM1	5.01464e-29	0.552203	0.676	0.407	1.10167e-24
CRIP1	3.85603e-25	0.464788	0.587	0.344	8.47132e-21
RPS17	6.89574e-24	0.423392	0.874	0.674	1.51493e-19
NME2	7.82375e-20	0.256499	0.248	0.105	1.7188e-15
RPS10	1.84776e-19	-0.513329	0.875	0.885	4.05935e-15
MTRNR2L12	4.27105e-18	-0.692291	0.379	0.528	9.38308e-14
MIF	2.84312e-16	0.348009	0.67	0.457	6.24605e-12
TPM4	2.64901e-14	0.282394	0.519	0.32	5.81961e-10
CD52	1.12708e-13	-0.350751	0.961	0.948	2.47608e-09
IL2RA	5.20412e-13	0.583121	0.157	0.067	1.14329e-08
BCOR	2.08676e-12	0.25593	0.405	0.249	4.5844e-08
LDLRAD4	9.18453e-12	0.253309	0.36	0.219	2.01775e-07
SESN3	3.47947e-10	0.292969	0.807	0.649	7.64404e-06
ACTB	5.40202e-10	0.315075	0.992	0.972	1.18677e-05
STAT1	8.71316e-10	0.287613	0.727	0.589	1.91419e-05
TMSB10	4.15641e-09	0.255254	0.997	0.994	9.13122e-05
SKIL	1.17272e-08	0.252046	0.436	0.301	0.000257634
CDC42	1.02049e-07	-0.254314	0.85	0.832	0.00224191
S100A11	7.98036e-07	0.274917	0.812	0.678	0.0175321
TXN	2.21126e-06	0.2758	0.779	0.652	0.0485793
CCL5	4.93052e-06	-1.47362	0.188	0.26	0.108319
RIPOR2	1.44171e-05	-0.259821	0.738	0.777	0.316729
ACTG1	5.61196e-05	0.310941	0.952	0.894	1
NKG7	0.000580262	-0.886054	0.073	0.119	1
RARRES3	0.00063497	-0.281941	0.645	0.602	1
GAPDH	0.0164756	0.252742	0.928	0.86	1
GZMA	0.0184671	-0.859855	0.136	0.163	1
HOPX	0.0273654	-0.5298	0.093	0.12	1
LINC00623	0.0399383	-0.256973	0.288	0.292	1
HCST	0.0420898	-0.269016	0.668	0.635	1

## Sheet: Gene_list_CFSEhigh
Gene	p_val	avg_log2FC	pct.1	pct.2	p_val_adj
MIAT	4.00069e-20	0.296744	0.373	0.202	8.78911e-16
ALOX5AP	1.16562e-19	0.300688	0.311	0.155	2.56076e-15
MIF	2.43863e-16	0.335727	0.498	0.324	5.35742e-12
IFITM1	4.59855e-16	0.3587	0.464	0.299	1.01026e-11
TAB2	2.44045e-15	0.252321	0.407	0.244	5.36142e-11
IFI44	9.13399e-15	0.270169	0.308	0.174	2.00665e-10
RPS10	1.72006e-13	-0.49246	0.819	0.814	3.7788e-09
CRIP1	4.40191e-13	0.433607	0.4	0.258	9.67056e-09
AHNAK	9.78383e-13	0.276121	0.497	0.332	2.14941e-08
SOS1	1.05801e-12	0.251738	0.343	0.211	2.32435e-08
MAF	1.82309e-12	0.288705	0.239	0.13	4.00515e-08
CD74	4.06218e-12	0.25249	0.297	0.173	8.92421e-08
EIF2AK2	8.54613e-12	0.29383	0.492	0.351	1.8775e-07
KLF6	1.32451e-11	0.343831	0.636	0.492	2.90981e-07
RPS21	3.45019e-11	-0.251722	0.96	0.951	7.57971e-07
MTRNR2L12	1.52573e-10	-0.489084	0.364	0.458	3.35187e-06
IFI44L	1.70445e-10	0.356182	0.405	0.286	3.74451e-06
MX1	3.88405e-10	0.28589	0.433	0.308	8.53287e-06
GPR171	4.50376e-10	0.31221	0.207	0.117	9.8943e-06
SYNE2	2.15674e-09	0.258388	0.707	0.582	4.73815e-05
STAT1	4.29714e-09	0.258098	0.59	0.465	9.44038e-05
ANXA1	3.57527e-07	0.256952	0.38	0.267	0.00785451
TRA2B	9.16678e-05	-0.293698	0.553	0.561	1
