# Supplementary material for: Single-cell RNA sequencing reveals common and unique gene expression profiles in primary CD4+ T cells latently infected with HIV under different conditions
Source: Front Cell Infect Microbiol. 2023 Dec 12;13:1286168. doi: 10.3389/fcimb.2023.1286168 (PMC10754520; doi:10.3389/fcimb.2023.1286168)
Supplement: Supplementary file 3 [file Table_2.xlsx]

## Sheet: Cover_sheet
Supplementary Table 2. Model of latent HIV infection established directly in resting cells via cell-to-cell virus transmission from the autologous productively infected cells : genes expressed differentially between cells with low levels of HIV RNA and HIV-negative cells.
All genes with nominal p<0.05 are listed in this table, though only genes with p<0.05 following adjustment for multiple testing were used for biomarker comparisons.
p_val	nominal p-value
avg_log2FC	average log2-transformed fold change of expression (group 1 / group 2)
pct.1	percentage of cells that express a given gene in group 1 (cells with low levels of HIV RNA)
pct.2	percentage of cells that express a given gene in group 2 (HIV-negative cells)
p_val_adj	p-value adjusted for multiple testing using the Bonferroni method
The genes are sorted based on the p-value adjusted for multiple testing using the Bonferroni method, least to greatest.

## Sheet: Gene_list
Gene	p_val	avg_log2FC	pct.1	pct.2	p_val_adj
BHLHE40	4.06408e-110	0.430077	0.225	0.085	9.04949e-106
RGS16	3.69484e-109	0.599316	0.234	0.092	8.22731e-105
LMNA	5.16975e-105	0.409134	0.122	0.029	1.15115e-100
MIAT	1.69614e-98	0.43073	0.286	0.132	3.77679e-94
GPRIN3	4.73469e-97	0.441883	0.348	0.177	1.05427e-92
S100A4	2.01612e-91	0.529639	0.741	0.578	4.4893e-87
NEAT1	4.90159e-86	0.602073	0.862	0.775	1.09144e-81
LGALS1	3.05164e-83	0.641645	0.301	0.155	6.79509e-79
CLIC1	3.97198e-76	0.453149	0.402	0.241	8.8444e-72
CXCR3	1.41482e-75	0.261023	0.112	0.032	3.15038e-71
CCL5	2.0895e-75	0.780797	0.14	0.049	4.6527e-71
PPP1R18	1.0305e-74	0.305126	0.306	0.16	2.29462e-70
RPS10	1.49585e-73	-0.332112	0.953	0.948	3.3308e-69
PTGER2	3.40592e-73	0.307884	0.121	0.039	7.58397e-69
FXYD5	5.53014e-73	0.414105	0.642	0.471	1.2314e-68
CD99	4.41532e-71	0.363549	0.418	0.254	9.83159e-67
POLR2J3.1	3.46872e-70	0.370867	0.728	0.568	7.72379e-66
REEP5	4.33456e-69	0.353826	0.364	0.212	9.65177e-65
CD2	1.64884e-68	0.393585	0.69	0.534	3.67146e-64
CKLF	3.96565e-67	0.313066	0.307	0.166	8.83031e-63
PLEC	4.51335e-67	0.419262	0.383	0.235	1.00499e-62
PMEPA1	8.58644e-67	0.446565	0.236	0.119	1.91194e-62
HCST	3.55148e-66	0.386518	0.393	0.241	7.90808e-62
SOS1	4.60526e-66	0.404142	0.298	0.165	1.02545e-61
CST7	1.03248e-65	0.278478	0.131	0.047	2.29902e-61
C12orf75	3.44217e-65	0.27964	0.142	0.054	7.66468e-61
CLDND1	6.35883e-65	0.364679	0.364	0.217	1.41592e-60
MT-CO1	2.45196e-64	0.283495	0.997	0.994	5.45978e-60
HLA-C	1.92173e-62	0.297955	0.911	0.857	4.27912e-58
LDLRAD4	3.9562e-62	0.27133	0.201	0.095	8.80926e-58
LCP2	5.78565e-62	0.304731	0.36	0.214	1.28829e-57
S100A11	4.32326e-61	0.421248	0.619	0.457	9.62659e-57
SEPT11	6.74149e-61	0.275103	0.216	0.106	1.50113e-56
SAMSN1	2.26647e-60	0.327957	0.268	0.145	5.04674e-56
LGALS3	1.2293e-59	0.273784	0.105	0.034	2.73728e-55
GLIPR1	3.62e-59	0.306469	0.318	0.184	8.06065e-55
ANXA2	7.94277e-59	0.262295	0.195	0.092	1.76862e-54
IL2RA	1.64295e-58	0.442247	0.118	0.043	3.65835e-54
TXN	2.34975e-58	0.437165	0.459	0.312	5.23219e-54
H3F3B	1.2032e-56	-0.345141	0.89	0.903	2.67916e-52
CD74	1.37478e-56	0.339959	0.212	0.107	3.06123e-52
DOK2	2.7424e-56	0.255388	0.19	0.09	6.1065e-52
CD7	2.66114e-55	0.31916	0.327	0.197	5.92556e-51
CTSC	2.83757e-55	0.30712	0.229	0.119	6.31841e-51
ZNF791	1.11846e-53	0.308534	0.335	0.205	2.49047e-49
HIGD2A	3.43946e-53	0.279297	0.443	0.291	7.65865e-49
EMB	4.48949e-52	0.332739	0.58	0.422	9.99674e-48
MTRNR2L12	2.74422e-51	-0.491138	0.334	0.458	6.11055e-47
TGFB1	2.20053e-50	0.298856	0.342	0.213	4.89992e-46
IER5	4.08423e-50	0.315139	0.302	0.181	9.09434e-46
C9orf16	1.73074e-48	0.282087	0.422	0.279	3.85384e-44
PPP1R14B	2.13248e-48	0.300299	0.333	0.207	4.74839e-44
RUNX3	3.09081e-47	0.264103	0.337	0.209	6.88231e-43
GATA3	3.22291e-47	0.267882	0.312	0.19	7.17645e-43
GBP5	1.26667e-46	0.402116	0.236	0.135	2.8205e-42
LRRC58	3.35728e-46	0.258985	0.407	0.267	7.47565e-42
AHNAK	4.64e-46	0.354836	0.473	0.335	1.03319e-41
ITGAL	7.11143e-46	0.266456	0.363	0.233	1.5835e-41
RAC2	1.40705e-45	0.351767	0.448	0.315	3.13308e-41
IFITM2	1.6813e-45	0.390536	0.312	0.198	3.74375e-41
PLEKHO1	9.28281e-45	0.275226	0.407	0.273	2.067e-40
CYBA	9.99498e-45	0.304558	0.59	0.448	2.22558e-40
GPR171	7.72722e-44	0.351358	0.203	0.112	1.72062e-39
STAT1	1.22229e-43	0.518263	0.23	0.135	2.72167e-39
KLF6	9.06471e-43	0.330173	0.599	0.455	2.01844e-38
KLF2	2.17858e-42	-0.346312	0.68	0.746	4.85105e-38
COTL1	6.16771e-42	0.254808	0.371	0.248	1.37336e-37
PHPT1	7.75249e-42	0.290457	0.298	0.186	1.72625e-37
SYNE2	1.05865e-41	0.30911	0.597	0.457	2.3573e-37
ARHGDIB	2.73765e-41	0.269108	0.781	0.661	6.09592e-37
TIMP1	5.83627e-41	0.268752	0.262	0.158	1.29956e-36
LAPTM5	9.22835e-41	0.264003	0.708	0.57	2.05488e-36
IRF1	1.94062e-40	0.309984	0.517	0.381	4.32118e-36
MAF	2.05186e-40	0.416405	0.151	0.076	4.56889e-36
SKIL	2.3819e-40	0.342287	0.383	0.267	5.30378e-36
AC245297.3	3.64631e-40	0.303004	0.597	0.466	8.11924e-36
CTSL	1.24379e-39	0.314176	0.215	0.125	2.76954e-35
PFN1	1.35348e-39	0.306831	0.757	0.653	3.01379e-35
MT-ND6	3.23784e-39	0.325112	0.566	0.439	7.20971e-35
GABPB1-AS1	3.6262e-38	0.303473	0.582	0.449	8.07445e-34
EIF3A	9.63407e-38	0.258377	0.647	0.513	2.14522e-33
LRRFIP1	1.16556e-37	0.261434	0.606	0.469	2.59535e-33
IRF4	5.32531e-37	0.252769	0.177	0.097	1.18579e-32
RPS6KA5	1.35759e-36	0.255293	0.369	0.252	3.02295e-32
BCL9L	1.21131e-35	0.279557	0.44	0.322	2.69722e-31
ZMAT3	1.88752e-35	0.319907	0.196	0.114	4.20293e-31
MT-ND5	8.58404e-35	-0.253601	0.927	0.924	1.91141e-30
PPIA	8.60585e-34	0.270072	0.809	0.714	1.91627e-29
CIRBP	1.00872e-33	-0.288585	0.744	0.765	2.24611e-29
SMURF2	1.07866e-30	0.26518	0.341	0.241	2.40185e-26
LYAR	3.99406e-30	0.26945	0.244	0.158	8.89358e-26
RNF213	5.08165e-30	0.257971	0.584	0.462	1.13153e-25
KLRB1	1.19646e-28	0.39878	0.183	0.112	2.66416e-24
MYL12A	9.06241e-28	0.272854	0.755	0.663	2.01793e-23
TXNIP	1.28504e-26	-0.27554	0.819	0.827	2.8614e-22
IL32	4.83864e-21	0.426121	0.718	0.63	1.07742e-16
HIST1H1D	2.01639e-20	-0.391058	0.163	0.224	4.4899e-16
RIPOR2	3.03646e-16	-0.294024	0.502	0.526	6.7613e-12
HIST1H1E	4.01375e-15	-0.27379	0.12	0.168	8.93742e-11
TSC22D3	2.39069e-14	-0.255645	0.415	0.456	5.32336e-10
SNHG12	2.15527e-10	-0.261597	0.289	0.325	4.79913e-06
ARRDC3	3.30836e-10	-0.272093	0.261	0.3	7.36672e-06
BNIP3	7.11046e-10	-0.417598	0.236	0.27	1.58329e-05
P4HA1	1.24958e-08	-0.273286	0.155	0.19	0.000278243
BNIP3L	7.57195e-07	-0.26441	0.383	0.395	0.0168605
PGK1	0.00181081	-0.285186	0.516	0.491	1
LDHA	0.0175174	-0.328207	0.489	0.462	1
GPI	0.0263208	-0.306476	0.314	0.306	1
