# Supplementary material for: Single-cell RNA sequencing reveals common and unique gene expression profiles in primary CD4+ T cells latently infected with HIV under different conditions
Source: Front Cell Infect Microbiol. 2023 Dec 12;13:1286168. doi: 10.3389/fcimb.2023.1286168 (PMC10754520; doi:10.3389/fcimb.2023.1286168)
Supplement: Supplementary file 4 [file Table_3.xlsx]

## Sheet: Cover_sheet
Supplementary Table 3. Model of latent HIV infection established directly in resting cells via cell-to-cell virus transmission from the autologous productively infected cells (different set of blood donors): genes expressed differentially between cells with low levels of HIV RNA and HIV-negative cells.
All genes with nominal p<0.05 are listed in this table, though only genes with p<0.05 following adjustment for multiple testing were used for biomarker comparisons.
X4=latency established with CXCR4-tropic virus
R5=latency established with CCR5-tropic virus
p_val	nominal p-value
avg_log2FC	average log2-transformed fold change of expression (group 1 / group 2)
pct.1	percentage of cells that express a given gene in group 1 (cells with low levels of HIV RNA)
pct.2	percentage of cells that express a given gene in group 2 (HIV-negative cells)
p_val_adj	p-value adjusted for multiple testing using the Bonferroni method
The genes are sorted based on the p-value adjusted for multiple testing using the Bonferroni method, least to greatest.

## Sheet: Gene_list_X4
Gene	p_val	avg_log2FC	pct.1	pct.2	p_val_adj
AHNAK	3.30964e-73	0.476909	0.599	0.462	7.78195e-69
CCL5	1.68065e-56	0.946278	0.125	0.052	3.95172e-52
S100A4	7.04882e-56	0.418511	0.734	0.647	1.65739e-51
ITGB1	1.3067e-52	0.374952	0.512	0.387	3.07244e-48
CLIC1	1.68609e-52	0.270963	0.353	0.235	3.96449e-48
MIAT	2.95238e-52	0.325376	0.37	0.253	6.94192e-48
KLRB1	2.82785e-50	0.447945	0.207	0.116	6.64912e-46
ANXA1	1.39501e-45	0.358861	0.423	0.31	3.28009e-41
FOS	3.19859e-39	0.287137	0.143	0.074	7.52085e-35
IL32	1.82084e-38	0.270249	0.779	0.694	4.28134e-34
HCST	4.08576e-36	0.266578	0.431	0.329	9.60684e-32
KLF6	1.56008e-33	0.347145	0.613	0.521	3.66821e-29
LYAR	1.07267e-30	0.330643	0.279	0.198	2.52218e-26

## Sheet: Gene_list_R5
Gene	p_val	avg_log2FC	pct.1	pct.2	p_val_adj
CCL5	3.67502e-74	1.19871	0.217	0.086	8.67378e-70
HLA-B	5.82522e-72	0.26597	0.997	0.99	1.37487e-67
IL32	2.77186e-55	0.410014	0.848	0.737	6.54214e-51
LYAR	5.72262e-55	0.614999	0.384	0.231	1.35065e-50
GZMA	2.30311e-50	0.447169	0.114	0.038	5.4358e-46
IL7R	1.09553e-45	0.37738	0.956	0.943	2.58568e-41
AHNAK	2.24803e-44	0.485023	0.604	0.46	5.30581e-40
ITGB1	6.01309e-44	0.434885	0.581	0.426	1.41921e-39
CD2	2.43098e-42	0.358816	0.81	0.703	5.73759e-38
KLRB1	3.69429e-42	0.605333	0.284	0.162	8.71926e-38
S100A4	9.90507e-42	0.468397	0.739	0.643	2.33779e-37
TIMP1	1.42866e-40	0.345026	0.3	0.174	3.37193e-36
CST7	4.94282e-38	0.279973	0.136	0.058	1.16661e-33
KLF6	7.24315e-38	0.392463	0.628	0.488	1.70953e-33
HLA-E	1.75459e-37	0.273034	0.923	0.882	4.14118e-33
HCST	8.9527e-36	0.415745	0.422	0.295	2.11302e-31
CD226	8.79019e-34	0.265172	0.315	0.193	2.07466e-29
ANXA1	7.66635e-32	0.357514	0.427	0.304	1.80941e-27
MIAT	1.97859e-31	0.330111	0.398	0.272	4.66986e-27
GPR171	8.44601e-28	0.265207	0.272	0.17	1.99343e-23
CLIC1	4.46422e-27	0.269378	0.38	0.265	1.05365e-22
FXYD5	1.00431e-25	0.259939	0.696	0.605	2.37036e-21
SYNE2	1.15931e-25	0.327394	0.629	0.528	2.73621e-21
ITGAL	6.04757e-25	0.253606	0.47	0.352	1.42735e-20
CYBA	2.20361e-24	0.27183	0.659	0.561	5.20096e-20
PASK	3.17718e-21	0.280609	0.389	0.285	7.49877e-17
S100A11	8.51263e-20	0.251651	0.456	0.36	2.00915e-15
IQGAP2	1.33328e-18	0.258265	0.381	0.287	3.14681e-14
PDK1	6.83349e-12	-0.256974	0.423	0.492	1.61284e-07
GOLGA8A	4.33328e-07	-0.254284	0.405	0.443	0.0102274
