# Supplementary material for: Single-cell RNA sequencing reveals common and unique gene expression profiles in primary CD4+ T cells latently infected with HIV under different conditions
Source: Front Cell Infect Microbiol. 2023 Dec 12;13:1286168. doi: 10.3389/fcimb.2023.1286168 (PMC10754520; doi:10.3389/fcimb.2023.1286168)
Supplement: Supplementary file 5 [file Table_4.xlsx]

## Sheet: Cover_sheet
Supplementary Table 4. All models and conditions tested with a more strict definition of latently infected cells based on HIV transcriptional profiles from people with HIV: genes expressed differentially between latently infected cells and HIV-negative cells.
All genes with nominal p<0.05 are listed in this table, though only genes with p<0.05 following adjustment for multiple testing were used for biomarker comparisons.
CFSElow = cells that divided many times
CFSEmed = cells that divided a few times
CFSEhigh = non-dividing cells
resting = model of resting cell infection (Experiment #1)
X4=latency established with CXCR4-tropic virus
R5=latency established with CCR5-tropic virus
p_val	nominal p-value
avg_log2FC	average log2-transformed fold change of expression (group 1 / group 2)
pct.1	percentage of cells that express a given gene in group 1 (cells with low levels of HIV RNA)
pct.2	percentage of cells that express a given gene in group 2 (HIV-negative cells)
p_val_adj	p-value adjusted for multiple testing using the Bonferroni method
The genes are sorted based on the p-value adjusted for multiple testing using the Bonferroni method, least to greatest.

## Sheet: Gene_list_CFSElow
Gene	p_val	avg_log2FC	pct.1	pct.2	p_val_adj
CYP1B1	2.17191e-22	0.413822	0.11	0.007	4.77146e-18
MIF	1.60631e-15	0.824587	0.771	0.446	3.5289e-11
TNFRSF18	4.88256e-15	0.373201	0.161	0.027	1.07265e-10
NME2	8.69099e-14	0.497362	0.458	0.169	1.90932e-09
FAU	1.76794e-13	-0.456142	0.992	0.991	3.88398e-09
PLPP1	2.58546e-12	0.293042	0.178	0.038	5.67999e-08
S100A11	4.04929e-11	0.613262	0.898	0.708	8.8959e-07
MT-ATP8	4.5424e-11	0.492741	0.458	0.196	9.97921e-07
EEF1A1	6.51732e-11	0.330961	1	0.996	1.43179e-06
RPS17	1.23858e-10	0.605428	0.831	0.562	2.72103e-06
NDFIP2	1.29984e-10	0.275689	0.203	0.054	2.85562e-06
RPL37A	2.49883e-10	0.399133	1	0.978	5.48967e-06
RBPMS	3.03959e-10	0.295167	0.153	0.035	6.67768e-06
RPL37	9.39707e-10	0.340392	0.992	0.989	2.06444e-05
CAPG	1.10015e-09	0.395903	0.322	0.118	2.41691e-05
IL2RA	1.12675e-09	0.621122	0.22	0.069	2.47537e-05
SAMSN1	1.24602e-09	0.456844	0.542	0.263	2.73738e-05
ACTB	4.74266e-09	0.638405	1	0.966	0.000104191
RPS21	5.25023e-09	-0.394328	0.958	0.949	0.000115342
DCTN4	5.90702e-09	0.294753	0.237	0.077	0.000129771
IFITM1	6.44562e-09	0.598436	0.703	0.429	0.000141604
STIP1	7.84524e-09	0.304414	0.322	0.123	0.000172352
TNFRSF4	2.16617e-08	0.303095	0.127	0.03	0.000475886
TMSB10	2.1983e-08	0.594901	1	0.988	0.000482945
TOMM5	2.5247e-08	0.354782	0.373	0.16	0.000554651
RPL23A	2.54688e-08	0.327796	1	0.99	0.000559525
DUT	1.30714e-07	0.460676	0.508	0.25	0.00287166
RPS10	1.35032e-07	-0.664228	0.695	0.801	0.00296651
SQSTM1	1.59666e-07	0.42118	0.805	0.535	0.00350769
FABP5	1.73085e-07	0.282484	0.212	0.074	0.00380251
CRIP1	1.98559e-07	0.405336	0.585	0.337	0.00436215
RPL39	2.85515e-07	0.272066	1	0.991	0.00627248
RPSA	3.28529e-07	0.288998	0.983	0.972	0.00721746
SNRPF	4.87937e-07	0.504895	0.627	0.41	0.0107195
HNRNPA1	5.317e-07	0.442215	0.924	0.843	0.0116809
FDFT1	5.64761e-07	0.308614	0.424	0.208	0.0124072
ITM2B	8.49346e-07	-0.538354	0.831	0.848	0.0186593
ACTG1	9.0675e-07	0.683886	0.932	0.855	0.0199204
UQCRQ	9.12457e-07	0.390146	0.602	0.349	0.0200458
RPL36	9.65081e-07	0.273169	1	0.981	0.0212019
YBEY	1.10677e-06	0.297773	0.22	0.084	0.0243146
ARF5	1.17476e-06	0.407117	0.483	0.267	0.0258083
RPL4	1.24573e-06	0.317139	0.949	0.906	0.0273674

## Sheet: Gene_list_CFSEmed
Gene	p_val	avg_log2FC	pct.1	pct.2	p_val_adj
RPS17	4.57965e-11	0.486476	0.901	0.674	1.0061e-06
NME2	8.9995e-11	0.319652	0.262	0.105	1.9771e-06
MOSMO	5.62069e-10	0.261639	0.283	0.121	1.23481e-05
CRIP1	7.04326e-08	0.476707	0.539	0.344	0.00154733
PABPC1	1.70934e-07	0.278939	0.979	0.939	0.00375524
KRTCAP2	4.12927e-07	0.259116	0.539	0.334	0.00907159
TPM4	4.67245e-07	0.347717	0.534	0.32	0.0102649
TNFRSF18	6.77506e-07	0.271055	0.115	0.039	0.0148841
SESN3	9.59212e-07	0.407275	0.838	0.649	0.0210729
CD52	1.08778e-06	-0.397747	0.969	0.948	0.0238974
IL2RA	1.58172e-06	0.645004	0.162	0.067	0.0347487
BCOR	1.66693e-06	0.365922	0.414	0.249	0.0366209

## Sheet: Gene_list_CFSE_high
Gene	p_val	avg_log2FC	pct.1	pct.2	p_val_adj
ALOX5AP	7.53602e-11	0.431922	0.326	0.155	1.65559e-06
MIAT	1.57374e-08	0.319844	0.368	0.202	0.000345736
BSDC1	1.22922e-07	0.283255	0.314	0.169	0.00270046
SNTB2	3.50134e-07	0.279656	0.149	0.06	0.00769209

## Sheet: Gene_list_resting
Gene	p_val	avg_log2FC	pct.1	pct.2	p_val_adj
BHLHE40	6.13419e-34	0.277634	0.185	0.085	1.3659e-29
GPRIN3	4.37206e-32	0.334813	0.309	0.177	9.73525e-28
S100A4	2.70838e-30	0.420094	0.721	0.578	6.03075e-26
LGALS1	1.80315e-29	0.536333	0.271	0.155	4.01508e-25
MIAT	2.02059e-29	0.277213	0.244	0.132	4.49924e-25
RGS16	1.03336e-27	0.427671	0.183	0.092	2.30097e-23
NEAT1	1.46601e-26	0.449866	0.846	0.775	3.26437e-22
CD99	2.95457e-26	0.313462	0.387	0.254	6.57895e-22
IL2RA	3.58527e-26	0.417828	0.106	0.043	7.98333e-22
FXYD5	1.75866e-25	0.369066	0.615	0.471	3.91601e-21
SAMSN1	4.52258e-24	0.250509	0.249	0.145	1.00704e-19
REEP5	2.56854e-23	0.28452	0.332	0.212	5.71937e-19
RPS10	4.86812e-23	-0.251908	0.953	0.948	1.08398e-18
CLDND1	5.05929e-23	0.312241	0.335	0.217	1.12655e-18
SOS1	1.26958e-22	0.314249	0.269	0.165	2.82697e-18
CLIC1	2.05456e-22	0.38288	0.358	0.241	4.57488e-18
IRF4	2.82019e-22	0.253394	0.18	0.097	6.27972e-18
CCL5	4.16382e-22	0.478046	0.11	0.049	9.27158e-18
CD2	4.31969e-22	0.297853	0.665	0.534	9.61865e-18
CD7	6.74827e-22	0.282918	0.307	0.197	1.50264e-17
H3F3B	2.54859e-21	-0.29974	0.891	0.903	5.67494e-17
PMEPA1	6.4935e-21	0.302404	0.205	0.119	1.44591e-16
HCST	6.51383e-21	0.294029	0.357	0.241	1.45043e-16
TXN	9.66733e-21	0.350983	0.43	0.312	2.15262e-16
CD74	7.17878e-20	0.259934	0.189	0.107	1.5985e-15
IFITM2	9.38026e-20	0.377362	0.297	0.198	2.0887e-15
S100A11	2.92341e-19	0.35103	0.577	0.457	6.50955e-15
POLR2J3.1	3.6166e-19	0.255133	0.691	0.568	8.05309e-15
GPR171	7.78179e-19	0.28227	0.192	0.112	1.73277e-14
RAC2	1.08329e-17	0.343307	0.422	0.315	2.41215e-13
CYBA	1.78502e-17	0.275012	0.57	0.448	3.9747e-13
STAT1	1.53101e-16	0.475603	0.212	0.135	3.4091e-12
MTRNR2L12	2.04371e-16	-0.36055	0.359	0.458	4.55073e-12
ARHGDIB	3.60048e-16	0.250494	0.761	0.661	8.01718e-12
PPIA	3.64025e-16	0.281752	0.793	0.714	8.10573e-12
MAF	6.05542e-16	0.327498	0.137	0.076	1.34836e-11
IRF1	1.17642e-15	0.301541	0.495	0.381	2.61952e-11
GBP5	1.34385e-15	0.385988	0.21	0.135	2.99234e-11
PLEC	9.88779e-15	0.28202	0.327	0.235	2.20171e-10
KLF6	1.21978e-13	0.288899	0.566	0.455	2.71607e-09
PFN1	4.64079e-13	0.254224	0.741	0.653	1.03336e-08
MT-ND6	5.30526e-12	0.265313	0.536	0.439	1.18132e-07
KLRB1	2.5105e-10	0.314962	0.168	0.112	5.59013e-06
IL32	1.31132e-07	0.42346	0.696	0.63	0.00291991
HIST1H1D	1.37765e-06	-0.3176	0.18	0.224	0.0306762

## Sheet: Gene_list_X4
Gene	p_val	avg_log2FC	pct.1	pct.2	p_val_adj
AHNAK	3.03228e-25	0.348794	0.571	0.462	7.1298e-21
KLRB1	3.13357e-22	0.424443	0.194	0.116	7.36797e-18
ITGB1	4.72864e-20	0.3295	0.489	0.387	1.11185e-15
S100A4	1.0754e-19	0.337115	0.719	0.647	2.52858e-15
IL32	1.74701e-18	0.274532	0.776	0.694	4.10774e-14
ANXA1	4.71393e-15	0.294641	0.396	0.31	1.10839e-10
KLF6	3.40312e-12	0.268723	0.594	0.521	8.00175e-08

## Sheet: Gene_list_R5
Gene	p_val	avg_log2FC	pct.1	pct.2	p_val_adj
HLA-B	2.21084e-35	0.281993	0.997	0.99	5.21803e-31
MALAT1	2.91794e-31	-0.252423	1	1	6.88692e-27
CCL5	2.6898e-27	1.05901	0.2	0.086	6.34845e-23
IL32	1.4978e-25	0.414437	0.854	0.737	3.53512e-21
CD2	2.20216e-25	0.382013	0.809	0.703	5.19754e-21
IL7R	5.60075e-24	0.384908	0.966	0.943	1.32189e-19
RPS26	3.01389e-23	0.349891	0.976	0.933	7.11339e-19
LYAR	4.06343e-23	0.583282	0.374	0.231	9.5905e-19
GZMA	7.48006e-23	0.41218	0.111	0.038	1.76544e-18
KLRB1	5.30151e-21	0.708981	0.286	0.162	1.25126e-16
S100A4	2.11901e-20	0.50219	0.731	0.643	5.00129e-16
CLIC1	4.64544e-18	0.350422	0.401	0.265	1.09642e-13
KLF6	1.46437e-17	0.370222	0.626	0.488	3.45619e-13
ITGB1	2.20612e-17	0.450391	0.566	0.426	5.20688e-13
HCST	3.75649e-17	0.434184	0.423	0.295	8.86608e-13
AHNAK	1.56085e-16	0.442555	0.593	0.46	3.68391e-12
TIMP1	1.73312e-15	0.334975	0.284	0.174	4.09051e-11
CD226	8.74958e-15	0.271752	0.308	0.193	2.06508e-10
CST7	1.00466e-13	0.274085	0.124	0.058	2.3712e-09
PASK	3.45805e-12	0.343755	0.393	0.285	8.16168e-08
GPR171	6.06796e-12	0.25773	0.266	0.17	1.43216e-07
ANXA1	8.44705e-12	0.325821	0.409	0.304	1.99367e-07
MIAT	9.28025e-12	0.252474	0.385	0.272	2.19032e-07
SYNE2	2.02849e-11	0.311848	0.63	0.528	4.78764e-07
FXYD5	2.18792e-11	0.255896	0.695	0.605	5.16392e-07
LRRN3	5.89152e-11	-0.287371	0.185	0.296	1.39052e-06
CYBA	9.39759e-11	0.273757	0.654	0.561	2.21802e-06
ITGAL	1.25353e-10	0.253674	0.457	0.352	2.95859e-06
ATF7IP2	2.78355e-09	0.253391	0.323	0.233	6.56973e-05
LIMS1	2.70408e-07	0.267509	0.546	0.462	0.00638217
